# Supplementary material for: MdMADS6 Recruits Histone Deacetylase MdHDA19 to Repress the Expression of the Carotenoid Synthesis-Related Gene MdCCD1 during Fruit Ripening
Source: Plants (Basel). 2022 Feb 28;11(5):668. doi: 10.3390/plants11050668 (PMC8912856; doi:10.3390/plants11050668)
Supplement: Supplementary file 1 [file plants-11-00668-s001.zip]

Archive with 2 entries (2 files):
- Supplementary Table S1. MdHDA19 interacting proteins..xlsx
- Supplementary Table S2. Primier sequences..xlsx
