# Supplementary material for: MdMADS6 Recruits Histone Deacetylase MdHDA19 to Repress the Expression of the Carotenoid Synthesis-Related Gene MdCCD1 during Fruit Ripening
Source: Plants (Basel). 2022 Feb 28;11(5):668. doi: 10.3390/plants11050668 (PMC8912856; doi:10.3390/plants11050668)
Supplement: Supplementary file 1 [file plants-11-00668-s001.zip › Supplementary Table S1. MdHDA19 interacting proteins..xlsx]

## Sheet: Sheet2
Gene	Annotation
MD09G1098300	photosynthetic electron transfer C
MD04G1062100	Aconitase/3-isopropylmalate dehydratase protein
MD08G1064800	Putative lysine decarboxylase family protein
MD04G1037600	cyclin-dependent kinase C
MD13G1115400	51 kDa subunit of complex I
MD09G1052100	Domain of unknown function
MD10G1328100	ethylene-forming enzyme
MD08G1020900	SH3 domain-containing protein
MD13G1161400	MLP-like protein 423
MD05G1046000	2-oxoglutarate (2OG) and Fe(II)-dependent oxygenase superfamily protein
MD03G1210100	thiazole biosynthetic enzyme
MD15G1098800	BURP domain-containing protein
MD02G1257400	Copper amine oxidase family protein
MD16G1147700	ribosomal protein S1
MD07G1278900	beta-hydroxylase 1
MD03G1210100	thiazole biosynthetic enzyme
MD14G1226700	Protein of unknown function
MD06G1216300	Protein of unknown function
MD03G1210100	thiazole biosynthetic enzyme
MD11G1224800	thiazole biosynthetic enzyme
MD10G1066900	Papain family cysteine protease
MD08G1004500	cold-regulated 47
MD15G1395200	Protein of unknown function (DUF1005)
MD10G1145400	histone deacetylase 1
MD03G1210100	thiazole biosynthetic enzyme
MD13G1040200	Adenine nucleotide alpha hydrolases-like superfamily protein
MD13G1116600	Leucine-rich repeat protein kinase family protein
MD05G1017600	Translation initiation factor IF6	*
MD04G1202300	soybean gene regulated by cold-2
MD11G1269700	Protein of unknown function DUF92
MD07G1087400	regulatory particle triple-A ATPase 6A
MD09G1216600	Pyridoxal phosphate (PLP)-dependent transferases superfamily protein
MD02G1007600	Cytosol aminopeptidase family protein
MD09G1256300	Pathogenesis-related thaumatin superfamily protein
MD09G1256000	Pathogenesis-related thaumatin superfamily protein
MD15G1280300	Phosphoglycerate mutase family protein
MD13G1116600	Leucine-rich repeat protein kinase family protein
MD04G1229900	RNA-binding (RRM/RBD/RNP motifs) family protein
MD15G1227600	NADPH-dependent thioredoxin reductase A
MD16G1090700	nine-cis-epoxycarotenoid dioxygenase 4
MD01G1031200	ubiquitin-specific protease 3
MD10G1075500	cold
MD14G1174700	Small nuclear ribonucleoprotein family protein
MD14G1083200	Calcium-binding EF-hand family protein
MD07G1062300	DNAJ homologue 2
MD16G1078400	SPFH/Band 7/PHB domain-containing membrane-associated protein family
MD09G1145900	polyamine oxidase 2
MD11G1257200	sequence-specific DNA binding transcription factors	*
MD01G1213300	chitinase A
MD04G1030300	Chitinase family protein
MD04G1030000	Chitinase family protein
MD12G1182200	Nuclear transport factor 2 (NTF2) family protein
MD10G1042200	Oxidoreductase family protein
MD10G1321200	Peroxidase superfamily protein
MD16G1155400	ubiquitin-conjugating enzyme 32
MD03G1210100	thiazole biosynthetic enzyme
MD03G1210100	thiazole biosynthetic enzyme
MD08G1073500	gamma vacuolar processing enzyme
MD01G1088200	alpha-vacuolar processing enzyme
MD13G1063300	plasmodesmata callose-binding protein 3
MD12G1178500	ferretin 1
MD01G1195200	GroES-like zinc-binding alcohol dehydrogenase family protein
MD13G1078800	SPFH/Band 7/PHB domain-containing membrane-associated protein family
MD07G1278900	beta-hydroxylase 1
MD03G1210100	thiazole biosynthetic enzyme
MD14G1145500	Protein of unknown function
MD17G1054600	chorismate mutase 1
MD03G1203900	purple acid phosphatase 18
MD03G1203400	purple acid phosphatase 18
MD17G1042300	transducin family protein / WD-40 repeat family protein
MD13G1137900	Protein of unknown function
MD07G1182700	Protein kinase superfamily protein
MD10G1075500	cold
MD03G1162900	Protein of unknown function (DUF59)
MD11G1259900	RNA-binding (RRM/RBD/RNP motifs) family protein
MD02G1140000	dehydrin xero 1
MD13G1039200	C2H2 and C2HC zinc fingers superfamily protein
MD10G1075500	cold
MD17G1086300	photosynthetic electron transfer C
MD15G1365500	related to AP2 4
MD05G1300100	xylem bark cysteine peptidase 3
MD00G1221400	cinnamate-4-hydroxylase
MD03G1050900	cinnamate-4-hydroxylase
MD17G1042300	transducin family protein / WD-40 repeat family protein
MD15G1251700	FAD-linked oxidases family protein
MD15G1188600	NSP (nuclear shuttle protein)-interacting GTPase
MD10G1075500	cold
MD10G1068500	carboxyesterase 18
MD01G1238500	vacuolar ATP synthase subunit H family protein
MD08G1028100	Glycosyl hydrolase superfamily protein
MD03G1210100	thiazole biosynthetic enzyme
MD17G1212100	post-illumination chlorophyll fluorescence increase
MD05G1046000	2-oxoglutarate (2OG)
MD03G1117500	PDI
MD06G1140000	Uncharacterized protein At3g48680
MD08G1093900	Cysteine proteinase RD21a
MD14G1215200	reversibly glycosylated polypeptide 3
MD09G1128400	Acetyl-CoA acetyltransferase cytosolic 1
MD11G1015100	10-formyl tetrahydrofolate synthetase
MD13G1111300	glyceraldehyde-3-phosphate dehydrogenase 2, cytosolic
MD05G1323900	Quinone oxidoreductase PIG3
MD09G1252200	Protein of unknown function
MD15G1287500	Cysteine proteinase RD21a
MD16G1175300	β-amylase
MD08G1130400	COP9 signalosome complex subunit 5a
MD07G1009000	ATP carrier protein 1
MD03G1019500	Putative receptor protein kinase ZmPK1
MD08G1006600	Uncharacterized mscS family protein At1g78610
MD05G1042900	EXORDIUM like 2：
MD11G1131300	Elongation factor 1-alpha
MD02G1110800	Thymus-specific serine protease
MD08G1130400	COP9-signalosome 5B
MD03G1210100	COBRA-like protein 10
MD06G1194600	HNH endonuclease
MD07G1215600	Tetratricopeptide repeat (TPR)-like superfamily protein
MD03G1210100	COBRA-like protein 10
MD08G1017400	ATPase
MD17G1098900	aspartic proteinase A1
MD03G1210100	COBRA-like protein 10
MD06G1117500	MBD8; methyl-CpG binding
MD01G1212900	chitinase A
MD16G1131000	unknown protein
MD12G1172400	Pyruvate decarboxylase isozyme 2
MD02G1049800	Aldehyde dehydrogenase family 2 member C4
MD13G1003900	Thioredoxin-like protein 4A
MD14G1139900	50S ribosomal protein L11
MD16G1160500	Major allergen Pru ar 1
MD07G1206700	Cucumisin
MD09G1256300	Thaumatin-like protein 1a
MD10G1062400	MBD8; methyl-CpG binding
MD17G1098900	Cyprosin
MD07G1135000	Cysteine synthase chloroplastic/chromoplastic
MD02G1222900	ATP synthase subunit delta'
MD11G1190800	Bifunctional dihydroflavonol 4-reductase/flavanone 4-reductase
MD05G1087600	cyclase family protein
MD15G1341800	Microfibrillar-associated protein 1
MD02G1278000	ERI1 exoribonuclease 2
MD10G1042200	Uncharacterized oxidoreductase At4g09670
MD02G1064800	NADP-dependent malic enzyme
MD13G1281900	Adenosylhomocysteinase
MD07G1007300	A20/AN1-like zinc finger family protein
MD17G1098900	aspartic proteinase A1
MD02G1049800	aldehyde dehydrogenase 2C4
MD03G1096100	XB3 ortholog 1 in Arabidopsis thaliana
MD15G1098800	BURP domain-containing protein
MD08G1015600	S-adenosyl-L-methionine-dependent methyltransferases superfamily protein
MD10G1265400	chlorophyll A/B binding protein 1
MD14G1156400	nuclear factor Y
MD02G1065900	6-phosphogluconate dehydrogenase family protein
MD02G1120300	basic chitinase
MD10G1075500	cold
MD17G1057500	biotin carboxyl carrier protein 2
MD04G1188500	Ribulose bisphosphate carboxylase (small chain) family protein
MD13G1252300	Pentatricopeptide repeat-containing protein At2g20540
MD10G1145400	histone deacetylase 1
MD07G1203700	protein phosphatase 2CA
MD14G1189900	protein phosphatase 2A-2
MD10G1154500	40s ribosomal protein SA
MD02G1096600	chaperonin 20
MD03G1200800	endoribonuclease L-PSP family protein
MD05G1349800	WRKY family transcription factor	*
MD00G1028400	proteasome beta subunit C1
MD04G1129600	Protein kinase superfamily protein
MD10G1226900	Haloacid dehalogenase-like hydrolase (HAD) superfamily protein
MD02G1304900	NAD(P)-binding Rossmann-fold superfamily protein
MD14G1139900	plastid ribosomal protein l11
MD02G1064800	NADP-malic enzyme 3
MD02G1064800	NADP-malic enzyme 3
MD10G1166300	Tetratricopeptide repeat (TPR)-like superfamily protein
MD07G1177600	Putative uncharacterized protein
MD13G1163300	Ethylene-responsive transcription factor RAP2-3	*
MD06G1141200	nuclear factor Y
MD07G1206700	subtilase family protein
MD03G1164000	Argonaute family protein Argonaute
MD10G1203300	Ribosomal protein S5/Elongation factor G/III/V family protein
MD08G1116600	BED zinc finger
MD08G1123700	BED zinc finger
MD03G1258200	indeterminate(ID)-domain 12
MD10G1062400	ATPase
MD01G1195200	GroES-like zinc-binding alcohol dehydrogenase family protein
MD14G1062500	polygalacturonase inhibiting protein 1
MD14G1062600	polygalacturonase inhibiting protein 1
MD14G1189900	protein phosphatase 2A-2
MD14G1062500	polygalacturonase inhibiting protein
MD14G1062600	polygalacturonase inhibiting protein 1
MD16G1193800	S18 ribosomal protein S18
MD16G1154800	aldehyde dehydrogenase 22A1
MD03G1096100	XB3 ortholog 1 in Arabidopsis thaliana
MD06G1141200	nuclear factor Y
MD08G1061500	glycine decarboxylase P-protein 1
MD15G1154800	aldehyde dehydrogenase 11A3
MD10G1265400	chlorophyll A/B binding protein 1
MD05G1281900	Aldolase-type TIM barrel family protein
MD14G1083200	Calcium-binding EF-hand family protein
MD07G1151100	Probable calcium-binding protein CML36
MD02G1064800	NADP-malic enzyme 3
MD08G1061500	glycine decarboxylase P-protein 1
MD08G1061500	glycine decarboxylase P-protein 1
MD17G1086300	photosynthetic electron transfer C
MD05G1221000	Ribosomal protein S5/Elongation factor G/III/V family protein
MD11G1095300	rubisco activase
MD01G1185100	SPFH/Band 7/PHB domain-containing membrane-associated protein family
MD01G1185100	SPFH/Band 7/PHB domain-containing membrane-associated protein family
MD09G1007700	actin related protein 2
MD17G1011600	actin related protein 2
MD14G1215200	reversibly glycosylated polypeptide 3
MD15G1078300	Granulin repeat cysteine protease family protein
MD08G1130400	COP9-signalosome 5B
MD10G1142800	Peptidase M20/M25/M40 family protein
MD07G1177600	Putative uncharacterized protein
MD09G1128400	Thiolase family protein
MD08G1009200	cinnamyl alcohol dehydrogenase 9
MD12G1213500	Rubber elongation factor protein (REF)
MD01G1164700	manganese superoxide dismutase 1
MD09G1052100	Domain of unknown function
MD08G1061500	glycine decarboxylase P-protein 1
MD08G1061500	glycine decarboxylase P-protein 1
MD08G1041700	Xanthine/uracil permease family protein
MD08G1006100	F-box family protein with a domain of unknown function
MD15G1162100	ubiquitin-associated (UBA)/TS-N domain-containing protein
MD13G1238800	Membrane fusion protein Use1
MD10G1166300	Tetratricopeptide repeat (TPR)-like superfamily protein
MD05G1046000	2-oxoglutarate (2OG) and Fe(II)-dependent oxygenase superfamily protein
MD06G1140000	gamma carbonic anhydrase-like 2
MD10G1058100	methionine sulfoxide reductase B 2
MD05G1341400	polyubiquitin 10
MD16G1054300	UDP-Glycosyltransferase superfamily protein
MD02G1072100	SNF7 family protein
MD01G1187500	2 iron
MD01G1166700	expansin A8
MD03G1210100	thiazole biosynthetic enzyme
MD15G1078300	Granulin repeat cysteine protease family protein
MD06G1141200	nuclear factor Y
MD03G1259900	sulfate transporter 3
MD04G1064700	winged-helix DNA-binding transcription factor family protein	*
MD11G1190800	NAD(P)-binding Rossmann-fold superfamily protein
MD14G1155400	gamma carbonic anhydrase-like 2
MD03G1158900	Protein of unknown function
MD06G1110600	DCD (Development and Cell Death) domain protein
MD04G1188500	Ribulose bisphosphate carboxylase (small chain) family protein
MD06G1008700	catalase 2
MD14G1016800	Aldolase superfamily protein
MD01G1056600	BR-signaling kinase 3
MD03G1240700	cobalt ion binding
MD09G1146300	photosystem II subunit P-1
MD10G1043200	ATP synthase delta-subunit gene
MD09G1256300	Pathogenesis-related thaumatin superfamily protein
MD16G1035200	Aldolase superfamily protein
MD10G1145400	histone deacetylase 1
MD09G1071400	hydroperoxide lyase 1
MD12G1001500	atypical CYS HIS rich thioredoxin 4
MD14G1001400	atypical CYS HIS rich thioredoxin 4
MD07G1305500	Protein of unknown function
MD07G1206700	subtilase family protein
MD02G1148000	Protein of unknown function
MD07G1226500	ferritin 2
MD07G1308600	Transcription factor DP	*
MD11G1048200	Cystathionine beta-synthase
MD02G1064800	NADP-malic enzyme 3
MD08G1061500	glycine decarboxylase P-protein 1
MD10G1321200	Peroxidase superfamily protein
MD10G1145400	histone deacetylase 1
MD15G1303500	xyloglucan endotransglucosylase/hydrolase 6
MD12G1162100	glycerol-3-phosphate acyltransferase 6
MD08G1061500	glycine decarboxylase P-protein 1
MD04G1050400	RAB GTPase homolog 1C
MD06G1090700	isoprenoid F
MD10G1321200	Peroxidase superfamily protein
MD10G1321200	Peroxidase superfamily protein
MD06G1205500	N-terminal nucleophile aminohydrolases
MD03G1287000	SPX (SYG1/Pho81/XPR1) domain-containing protein
MD05G1244300	FK506-binding protein 13
MD06G1140000	gamma carbonic anhydrase-like 2
MD05G1058800	Papain family cysteine protease
MD08G1028100	Glycosyl hydrolase superfamily protein
MD12G1239800	NAD(P)-linked oxidoreductase superfamily protein
MD05G1028100	Abscisic stress-ripening protein 2
MD17G1054600	chorismate mutase 1
MD15G1098800	BURP domain-containing protein
MD08G1093900	Granulin repeat cysteine protease family protein
MD15G1204400	Tetratricopeptide repeat (TPR)-like superfamily protein
MD13G1163300	ethylene-responsive element binding protein
MD03G1288800	S-adenosyl-L-methionine-dependent methyltransferases superfamily protein
MD17G1019700	succinate dehydrogenase 2-2
MD14G1160000	adenylate kinase 1
MD08G1093900	Granulin repeat cysteine protease family protein
MD01G1069100	MAP kinase 4 MAPK4
MD03G1222700	NAC (No Apical Meristem) domain transcriptional regulator superfamily protein NAC (No Apical Meristem)	*
MD04G1028000	Protein phosphatase 2C family protein
MD17G1232500	ketol-acid reductoisomerase
MD03G1210100	thiazole biosynthetic enzyme
MD08G1093900	Granulin repeat cysteine protease family protein
MD09G1186200	nuclear factor Y
MD13G1033600	RING-H2 finger A2A
MD15G1411800	Bifunctional inhibitor/lipid-transfer protein/seed storage 2S albumin superfamily protein
MD11G1190800	NAD(P)-binding Rossmann-fold superfamily protein
MD08G1061500	glycine decarboxylase P-protein 1
MD04G1188500	Ribulose bisphosphate carboxylase (small chain) family protein
MD11G1299700	Ubiquitin family protein
MD06G1023500	phosphoribulokinase
MD09G1186200	nuclear factor Y
MD04G1050400	RAB GTPase homolog 1C
MD05G1058800	Papain family cysteine protease
MD08G1074400	3'-5' exonuclease domain-containing protein / K homology domain-containing protein / KH domain-containing protein
MD06G1121600	GroES-like zinc-binding dehydrogenase family protein
MD09G1256300	Pathogenesis-related thaumatin superfamily protein
MD09G1256000	Pathogenesis-related thaumatin superfamily protein
MD03G1210100	thiazole biosynthetic enzyme
MD13G1161400	MLP-like protein 423
MD03G1210100	thiazole biosynthetic enzyme
MD01G1187500	2 iron
MD14G1160000	adenylate kinase 1
MD16G1054300	UDP-Glycosyltransferase superfamily protein
MD04G1011000	GTP binding Elongation factor Tu family protein
MD04G1011300	GTP binding Elongation factor Tu family protein
MD03G1210100	thiazole biosynthetic enzyme
MD09G1146300	photosystem II subunit P-1
MD07G1092700	ATPase
MD15G1154800	aldehyde dehydrogenase 11A3
MD04G1030300	Chitinase family protein
MD04G1030000	Chitinase family protein
MD07G1239200	Transcriptional coactivator/pterin dehydratase
MD16G1194000	FRIGIDA-like protein
MD09G1011700	Ribosomal protein L22p/L17e family protein
MD17G1232500	ketol-acid reductoisomerase
MD16G1033600	ATP synthase alpha/beta family protein
MD13G1031500	ATP synthase alpha/beta family protein
MD15G1407600	UDP-glucosyl transferase 88A1
MD15G1407300	UDP-glucosyl transferase 88A1
MD13G1127700	ribosomal protein S27
MD00G1009300	NAD(P)-binding Rossmann-fold superfamily protein
MD05G1295400	NAD(P)-binding Rossmann-fold superfamily protein
MD11G1260100	cobalt ion binding
MD08G1031300	Leucine-rich repeat protein kinase family protein
MD12G1255500	phloem protein 2-B10
MD07G1011500	carotenoid cleavage dioxygenase 1
MD05G1042900	EXORDIUM like 2
MD02G1138500	alpha/beta-Hydrolases superfamily protein alpha/beta
MD10G1145400	histone deacetylase 1
MD15G1217900	Cysteine proteinases superfamily protein
MD02G1122800	Wound-responsive family protein
MD15G1217900	Cysteine proteinases superfamily protein
MD07G1119600	RNA 3'-terminal phosphate cyclase/enolpyruvate transferase
MD07G1096100	Regulator of chromosome condensation (RCC1) family protein
MD09G1085900	Regulator of chromosome condensation (RCC1) family protein
MD08G1143300	RAN GTPase 3
MD15G1120100	RAN GTPase 3
MD05G1341400	polyubiquitin 10
MD14G1075400	heat shock transcription factor B3
MD04G1188500	Ribulose bisphosphate carboxylase (small chain) family protein
MD13G1252300	ribulose bisphosphate carboxylase small chain 1A
MD03G1187100	serine acetyltransferase 2
MD07G1010400	delta subunit of Mt ATP synthase
MD16G1014000	xyloglucan endotransglucosylase/hydrolase 28
MD14G1156400	nuclear factor Y
MD16G1078400	SPFH/Band 7/PHB domain-containing membrane-associated protein family
MD15G1217900	Cysteine proteinases superfamily protein
MD07G1206200	subtilase family protein
MD07G1206700	subtilase family protein
MD04G1188500	Ribulose bisphosphate carboxylase (small chain) family protein
MD03G1210100	thiazole biosynthetic enzyme
MD15G1344100	DPP6 N-terminal domain-like protein
MD16G1175300	beta-amylase 3
MD03G1240100	Lactate/malate dehydrogenase family protein
MD10G1298200	Polyphenol oxidase
MD00G1004100	pfkB-like carbohydrate kinase family protein
MD10G1043200	ATP synthase delta-subunit gene
MD02G1064800	NADP-malic enzyme 3
MD17G1184200	NADP-malic enzyme 4
MD09G1203300	-D236
MD04G1080700	HSP70-interacting protein 1
MD16G1050900	Zim17-type zinc finger protein
MD05G1230600	UDP-D-glucuronate 4-epimerase 6
MD11G1285100	chloroplast stem-loop binding protein of 41 kDa
MD06G1008700	catalase 2
MD03G1200800	endoribonuclease L-PSP family protein
MD10G1154100	Ribosomal protein L32e
MD05G1164800	Ribosomal protein L32e
MD11G1260100	cobalt ion binding
MD00G1001400	Protein kinase superfamily protein
MD06G1203900	reversibly glycosylated polypeptide 3
MD02G1222900	ATPase
MD13G1090800	aldehyde dehydrogenase 2B7
MD13G1090600	aldehyde dehydrogenase 2B7
MD17G1268700	glutamine synthase clone R1
MD08G1006600	glutathione S-transferase F11
MD06G1204300	K-box region and MADS-box transcription factor family protein	*
MD04G1194800	secretion-associated RAS super family 2
MD17G1003000	ATP synthase delta-subunit gene
MD07G1119600	RNA 3'-terminal phosphate cyclase/enolpyruvate transferase
MD11G1121500	mitogen-activated protein kinase 3
MD13G1078800	SPFH/Band 7/PHB domain-containing membrane-associated protein family
MD04G1030300	Chitinase family protein
MD04G1030000	Chitinase family protein
MD12G1018800	Aldolase superfamily protein
MD06G1090700	isoprenoid F
MD10G1265400	chlorophyll A/B binding protein 1
MD06G1141200	nuclear factor Y
MD07G1092700	ATPase
MD13G1201000	Aluminium induced protein with YGL and LRDR motifs
MD17G1042300	transducin family protein / WD-40 repeat family protein
MD08G1005500	Prolyl oligopeptidase family protein
MD17G1268700	glutamine synthase clone R1
MD03G1282700	glutathione S-transferase phi 8
MD10G1145400	histone deacetylase 1
MD06G1141800	HCP-like superfamily protein with MYND-type zinc finger
MD03G1210100	thiazole biosynthetic enzyme
MD17G1042300	transducin family protein / WD-40 repeat family protein
MD08G1159600	histone methyltransferases(H3-K4 specific)
MD05G1230000	S-adenosyl-l-homocysteine (SAH) hydrolase 2
MD09G1145900	polyamine oxidase 2
MD03G1288800	S-adenosyl-L-methionine-dependent methyltransferases superfamily protein
MD09G1200100	Insulinase (Peptidase family M16) protein
MD06G1204300	K-box region and MADS-box transcription factor family protein	*
MD12G1206600	Inorganic H pyrophosphatase family protein
MD03G1164000	Argonaute family protein
MD16G1095100	ADP-ribosylation factor A1E
MD17G1256700	DegP protease 7
MD05G1087600	Cyclase family protein
