# Supplementary material for: MdMADS6 Recruits Histone Deacetylase MdHDA19 to Repress the Expression of the Carotenoid Synthesis-Related Gene MdCCD1 during Fruit Ripening
Source: Plants (Basel). 2022 Feb 28;11(5):668. doi: 10.3390/plants11050668 (PMC8912856; doi:10.3390/plants11050668)
Supplement: Supplementary file 1 [file plants-11-00668-s001.zip › Supplementary Table S2. Primier sequences..xlsx]

## Sheet: Sheet1
Genes	F-Primer	R-Primer
MdHDA19(cloning primer)	ATGGACACCGGCGGCAAC	TTATATCTGGTCTGCAGGT
MdMADS6(cloning primer)	ATGGGCAGAGGTAAAGTTGAGCTG	AAGCATCCACCCAGGAATGTAT
TRV-MADS	GAAGGCCTCCATGGGGATCC TGGGCTGCTCAAGAAAGCTT	GTGAGCTCGGTACCGGATCC TTCAAGGAGGTCTCTAGTTGATGC
pRI101-MdMADS6	ACCCCGGGGGTACCGGATCC ATGGGCAGAGGTAAAGTTGAGCTG	TTGATTCAGAATTCGGATCC TCAAAGCATCCACCCAGGAATGTAT
pRI101-MdHDA19	ACCCCGGGGGTACCGGATCC ATGGACACCGGCGGCAAC	TTGATTCAGAATTCGGATCC TTATATCTGGTCTGCAGGT
RNAi-MdMADS6-F	TGATACATATGCCCGTCGAC TGGGCTGCTCAAGAAAGCTT	GGGGTTCCCCCGGGGTCGAC TTCAAGGAGGTCTCTAGTTGATGC
RNAi-MdMADS6-R	AAATCGATGGTACCGGATCC TTCAAGGAGGTCTCTAGTTGATGC	TTGATTCAGAATTCGGATCC TGGGCTGCTCAAGAAAGCTT
pET-32a -MdMADS6	CCATGGCTGATATCGGATCC ATGGGCAGAGGTAAAGTTGAGCTG	CGGAGCTCGAATTCGGATCC AAGCATCCACCCAGGAATGTAT
pJG4-5-MdMADS6	ATTATGCCTCTCCCGAATTC ATGGGCAGAGGTAAAGTTGAGCTG	TTCTCGAGTCGGCCGAATTC TCAAAGCATCCACCCAGGAATGTAT
pLacZi-CCD1	GTACCCGGGGATCTGTCGACCGTCCTCGTATAACTACGTTAACCAA	GCACATGCCTCGAGGTCGAC GTTGTTGTCATATTTCGATTGGAGG
TRV-MdHDA19	GAAGGCCTCCATGGGGATCC ATGGACACCGGCGGCAAC	GTGAGCTCGGTACCGGATCC TTATATCTGGTCTGCAGGT
Q-pcr-MdMADS6	CTCATTATTTTCTCTGGCCGTG	CTCCTCAAGCTTCTTTGTGTTC
Q-pcr-MdPDS	TGGCTAGTTGTATCCGAAAAGT	CCTCTTGCTTCGCTCTTCTATA
Q-pcr-MdCCD1	GAGCTGTACGAGATGAGATTCA	TTTTTGTTTTTCCGACCTCTGG
Q-pcr-MdHDA19	GAGGTTGATGATGAACGTAAGC	ATGAAATCTGGGATCAGCTAGG
Q-pcr-actin	TGGCCCCAAGCAGCAT	CTGGAAGGTACTGAGGGAAGCTAAG
MdCCD1(cloning primer)	CGTCCTCGTATAACTACGTTAACCAA	GTTGTTGTCATATTTCGATTGGAGG
pSPYNE173-MdMADS6-F	GCGCGCCACTAGTGGATCC ATGGGCAGAGGTAAAGTTGAGCTG	GGTCGACAGTACTATCGATGGATCC AAGCATCCACCCAGGAATGTAT
pSPYCE155-HDA-F	GCGCGCCACTAGTGGATCC ATGGACACCGGCGGCAACT	GGTCGACAGTACTATCGATGGATCC TATCTGGTCTGCAGGTTTATTCGTAGTCTCT
T7 promoter	TAATACGACTCACTATAGG
35S	GCTCCTACAAATGCCAT
TRV2-F	ATGCACGAATTACTTAG
PJG4-5	ACAGATATATAAATGCA
